# Supplementary material for: Evolutionary Origin of the Scombridae (Tunas and Mackerels): Members of a Paleogene Adaptive Radiation with 14 Other Pelagic Fish Families
Source: PLoS One. 2013 Sep 4;8(9):e73535. doi: 10.1371/journal.pone.0073535 (PMC3762723; doi:10.1371/journal.pone.0073535)
Supplement: Table S4 — Fossil horizons yielding the 15 families of Pelagia. (DOCX) [file pone.0073535.s005.docx]

## Sheet: Stratigraphic horizons
Table S4 Fossil horizons yielding the 15 families of Pelagia.
Clade	Horizon	Age	Taxa represented	Reference/PBDB collection	Articulated	Remarks
Ariommatidae	St. Eugène, Algeria	Messinian	Ariomma	Carnevale and Bannikov (2006)	Y	First representatives of families appear in boldface.
Ariommatidae	Engi Slate, Switzerland	Rupelian	Isurichthys	Bannikov (2012)	Y
Ariommatidae	Piatra Neamt, Romania	Rupelian	Isurichthys	Baciu and Bannikov (2004)	Y
Ariommatidae	Ukraine	Rupelian	Isurichthys	Bannikov (1993)	Y
Ariommatidae	Shushter, Iran	?Rupelian	Isurichthys	Bannikov (2012)	Y
Ariommatidae	Planorbella beds, Pshekha horizon, Caucasus	Rupelian	Isurichthys	Bannikov (2012)	Y
Bramidae	Marecchia River, Italy	Piacenzian	Brama	Gaudant (2002)	Y
Bramidae	Piatra Neamt, Romania	Rupelian	Paucuaichthys	Baciu and Bannikov (2003)	Y
Bramidae	London Clay Formation, UK	Ypresian	Bramoides, Gonocranion	Casier (1966)	Y
Caristiidae	Modelo Formation, USA	Tortonian	Absalomichthys, Chalcidichthys	Fierstine et al. (2012)	Y
Caristiidae	Bolca, Italy	Ypresian	Exellia	Blot (1969)	Y
Caristiidae	Kolayat Formation, Rajasthan, India	Ypresian	Eoluvarus	Bannikov and Tyler (1994)	Y
Caristiidae	Negative series, Fur Formation, Denmakr	Ypresian	Exellia	Bonde (1999)	Y
Caristiidae	Danatinsk Suite, Turkmenistan	Thanetian-Ypresian	Exellia	Bannikov and Parin (1996)	Y
Centrolophidae	Torricella Peligna, Italy	Serravallian	Centrolophus	Carnevale (2005)	Y
Centrolophidae	Piatra Neamt, Romania	Rupelian	Agarcia, Petrodavia	Baciu and Bannikov (2004)	Y
Centrolophidae	Bolca, Italy	Ypresian	Zorzinia	Bannikov (2000)	Y
Chiasmodontidae	Torricella Peligna, Italy	Serravallian	Bannikovichthys	Carnevale (2005)	Y
Gempylidae	Licata, Italy	Messinian	Hemithyristes	Gaudant (2002)	Y
Gempylidae	Ravin Blanc/Gambetta, Oran, Algeria	Messinian	Chelifichthys	Carnevale (2006)	Y
Gempylidae	Zuramakent/Sakaraul horizon, Caucasus	Aqutainian-Burdigalian	Hemithyristes	Danil'chenko (1960); Bannikov and Parin (1996)	Y
Gempylidae	IMP 7, Poland	Chattian-Aquitanian	Hemithyristes, Thyristoides	Kotlarczyk et al. (2006)	Y
Gempylidae	IPM 5, Poland	Chattian	Hemithyristes, Thyristoides	Kotlarczyk et al. (2006)	Y
Gempylidae	IPM 6, Poland	Chattian	Hemithyristes, Thyristoides	Kotlarczyk et al. (2006)	Y
Gempylidae	Miatly-Mutsidakal horizon, Caucasus	Chattian	Abadzhekhia	Bannikov and Parin (1996)	Y
Gempylidae	Elam, Iran	Rupelian	Thrysitoides, Epinnula	Arambourg (1967)	Y
Gempylidae	Frauenweiler, Germany	Rupelian	cf. Gempylus, cf. Epinnula	Micklich and Parin (1996)	Y
Gempylidae	Homoraciu, Romania	Rupelian	Gempylus	Pharisat (1991)	Y
Gempylidae	IPM 1, Poland	Rupelian	Hemithyristes, Thyristoides	Kotlarczyk et al. (2006)	Y
Gempylidae	IPM 4, Poland	Rupelian	Hemithyristes, Thyristoides	Kotlarczyk et al. (2006)	Y
Gempylidae	IPM 4A, Poland	Rupelian	Hemithyristes, Thyristoides	Kotlarczyk et al. (2006)	Y
Gempylidae	London Clay Formation, UK	Ypresian	Progempylus	Monsch (2005)	Y
Gempylidae	Monte Solane	Ypresian	Gempylidae indet.	Zorzin et al. (2011)	Y
Gempylidae	Danatinsk Suite, Turkmenistan	Thanetian-Ypresian	Argestichthys	Prokofiev (2002)	Y
Nomeidae	Marecchia River, Italy	Piacenzian	Cubiceps	Gaudant (2002)	Y
Nomeidae	Hatay, Turkey	Aquitanian	"Naslavcea"	Rückert-Ülkümen (2009); Bannikov (2012)	Y
Nomeidae	IPM 5, Poland	Chattian	Psenicubiceps	Kotlarczyk et al. (2006)	Y
Nomeidae	IPM 6, Poland	Chattian	Psenicubiceps	Kotlarczyk et al. (2006)	Y
Nomeidae	Elam, Iran	Rupelian	Psenes	Arambourg (1967)	Y
Nomeidae	Frauenweiler, Germany	Rupelian	Psenicubiceps	Micklich and Parin (1996)	Y
Nomeidae	IPM 4A, Poland	Rupelian	Psenicubiceps	Kotlarczyk et al. (2006)	Y
Nomeidae	Angola	Cenozoic	Nomeidae	Bannikov (2012)	Y
Nomeidae	Kuma Horizon, Caucasus	Bartonian	Rybapina	Bannikov and Parin (1996)	Y
Pomatomidae	Unit 1, Yorktown Formation, USA	Zanclean	Pomatomus	Purdy et al. (2001)	N
Pomatomidae	Unit 2, Yorktown Formation, USA	Zanclean	Pomatomus	Purdy et al. (2001)	N
Pomatomidae	Modelo Formation, USA	Tortonian	Pseudoseriola	Fierstine et al. (2012)	Y
Pomatomidae	Puente Formation, USA	Tortonian	Lophar, Pseudoseriola	Fierstine et al. (2012)	Y
Pomatomidae	Monterey Formation, USA	Langhian-Serravallian	Pseudoseriola	Fierstine et al. (2012)	Y
Pomatomidae	Spiralis Clays, north Caucasus, Crimea, and Azerbaijan	Burdigalian-Seravalian	Lednevia	Bannikov and Parin (1996)	Y
Pomatomidae	Zuramakent/Sakaraul horizon, Caucasus	Aquitanian-Burdigalian	Lednevia	Danil'chenko (1960); Bannikov and Parin (1996)	Y
Pomatomidae	Bolca, Italy	Ypresian	Carangopsis	Blot (1969)	Y
Scombridae	Chatham County, Georgia, USA	late Pleistocene	Scombridae indet.	20613	N
Scombridae	Pebble Gravel, UK	middle Pleistocene	Thunnus	Monsch (2005)	N
Scombridae	Lower Forst Bed Formation	early Pleistocene	Thunnus	Monsch (2005)	N
Scombridae	Purisima Formation, Half Moon Bay, California, USA	Gelasian	Thunnus	117474	N
Scombridae	Purisima Formation, Pomponio State Beach, California, USA	Gelasian	Thunnus	Fierstine et al. (2012)/66819	N
Scombridae	Annissos, Greece	Piacenzian	Scomber, Scomberomorus, Scombridae indet.	Gaudant (2002)	Y
Scombridae	Corraline Crag	Piacenzian	Thunnus	Monsch (2005)	N
Scombridae	Marecchia River, Italy	Piacenzian	Scomber, Sarda	Gaudant (2002)	Y
Scombridae	Red Crag, UK	Piacenzian	Thunnus	Monsch (2005)	N
Scombridae	Pisco Formation, Peru	Zanclean	Scombridae indet.	13079	Y
Scombridae	Sammogia Torrent, Italy	middle Pliocene	Auxis, Sarda, Scomber	Landini and Sorbini (1993)	Y
Scombridae	Stuni, Italy	middle Pliocene	Scomber	Landini and Sorbini (1992)	Y
Scombridae	Unit 1, Yorktown Formation, USA	Zanclean	Sarda Auxis, Thunnus, Acanthocybium	Purdy et al. (2001)	N
Scombridae	Unit 2, Yorktown Formation, USA	Zanclean	Sarda	Purdy et al. (2001)	N
Scombridae	Unit 3, Yorktown Formation, USA	Zanclean	Sarda	Purdy et al. (2001)	N
Scombridae	Cortijo Ruil, Nijar, Spain	Messinian	Scomber	Gaudant (2002)	Y
Scombridae	Gabbro, Italy	Messinian	Neocybium, Euthynnus	Gaudant (2002)	Y
Scombridae	Hurchillo, Spain	Messinian	Scombridae indet.	Gaudant (2002)	Y
Scombridae	Licata, Italy	Messinian	Scomber, Orcynus	Gaudant (2002)	Y
Scombridae	Lorca, Spain	Messinian	Scomber	Gaudant (2002)	Y
Scombridae	Planteurs, Oran, Algeria	Messinian	Scomber	Gaudant (2002)	Y
Scombridae	Ravin Blanc/Gambetta, Oran, Algeria	Messinian	Sarda, Orcynus, Auxis	Gaudant (2002)	Y
Scombridae	Raz el Aïn, Oran, Algeria	Messinian	Scomber	Gaudant (2002)	Y
Scombridae	Sig, Algeria	Messinian	Scomber	Gaudant (2002)	Y
Scombridae	Modelo Formation, USA	Tortonian	Scomber, Sarda	Fierstine et al. (2012)	Y
Scombridae	Puente Formation, USA	Tortonian	Scomber, Sarda	Fierstine et al. (2012)	Y
Scombridae	Bosanska Kostajnica, Guvnjani village, Bosnia and Herzegovina	Serravallian	Auxis	Andelovic (1989)	Y
Scombridae	Crvena Zvezda Statium, Belgrade, Serbia	Serravallian	Auxis, Scomber	Andelovic (1989)	Y
Scombridae	Dolje, Croatia	Serravallian	Auxis	Andelovic (1989)	Y
Scombridae	Podsused, Croatia	Serravallian	Auxis, Scomber	Andelovic (1989)	Y
Scombridae	Sused, Croatia	Serravallian	Auxis	Andelovic (1989)	Y
Scombridae	Tsurevsky, north Caucasus, Russia	Serravallian	Scomber	Carnevale et al. (2006)	Y
Scombridae	Vrapče, Croatia	Serravallian	Auxis	Andelovic (1989)	Y
Scombridae	Katsuta Group, Okayama Prefecture, Japan	middle Miocene	Scomberomorus	Ohe et al. (1986)	Y
Scombridae	Kurosedani Formation, Japan	middle Miocene	Grammatorcynus	Uyeno and Fuji (1975)	Y
Scombridae	Monterey Formation, USA	Langhian-Serravallian	Scomber, Sarda, Xestias, Tunita, Thunnus, Ozymandias	Fierstine et al. (2012)	Y
Scombridae	Nagura Formation, Japan	middle Miocene	Scomberomorus	Uyeno et al. (1994)	Y
Scombridae	Radoboj, Croatia	Langhian	Auxis, Scomber	Andelovic (1989)	Y
Scombridae	Unit 4, Pungo River Formation, USA	Langhian	Sarda, Thunnus	Purdy et al. (2001)	N
Scombridae	Unit 5, Pungo River Formation, USA	Langhian	Sarda	Purdy et al. (2001)	N
Scombridae	Yamani Formation, Morozaki Group, Japan	middle Miocene	Scomber	Ohe (1993)	Y
Scombridae	Farol das Lagosatas limestone	Burdigalian	Cybium	Dartevelle and Casier (1959)	N
Scombridae	Lisbon Province, Portugal	Burdigalian	Scombridae indet.	36628	N
Scombridae	Unit 3, Pungo River Formation, USA	Burdigalian	Thunnus	Purdy et al. (2001)	N
Scombridae	Bermoti Member, Gujarat, India	early Miocene	Cybium	65798	N
Scombridae	Ike Makamby, Madagascar	early Miocene	Cybium	51586	N
Scombridae	Khari Group, Gujarat, India	early Miocene	Cybium	87721	N
Scombridae	Libano Sandstone Formation, Italy	Aquitanian	Cybium	47623	N
Scombridae	Melker Sand Formation, Austria	Aquitanian	Cybium	76129	N
Scombridae	Mizunami Group, Japan	early Miocene	Acanthocybmium	Ohe et al. (1981)	Y
Scombridae	Patanaung Asu E, Indonesia	Miocene	Cybium	De Beaufort (1925)	Y
Scombridae	Zuramakent/Sakaraul horizon, Caucasus	Aqutainian-Burdigalian	Scomber	Danil'chenko (1960); Bannikov and Parin (1996)	Y
Scombridae	Chandler Bridge Formation, South Carolina, USA	Chattian	Scombridae indet.	97550	N
Scombridae	Chiavon, Italy	Chattian	Orcynus	Pharisat (1991)	Y
Scombridae	Eger, Hungary	Chattian-Aquitanian	Scomber	Weiler (1933)	Y
Scombridae	IPM 5, Poland	Chattian	Scomber, Acanthocybium, Sarda	Kotlarczyk et al. (2006)	Y
Scombridae	IPM 6, Poland	Chattian	Scomber, Acanthocybium	Kotlarczyk et al. (2006)	Y
Scombridae	Miatly-Mutsidakal horizon, Caucasus	Chattian	Scomber	Danil'chenko (1960); Bannikov and Parin (1996)	Y
Scombridae	Riki horizon, Caucasus	Chattian	Scomber	Danil'chenko (1960); Bannikov and Parin (1996)	Y
Scombridae	Segendyk Member, Karaginskaya Formation, Kazakstan	Chattian	Scombridae indet.	13096	N
Scombridae	Upper Maikop Group, Dzhangi, Azerbaijan	Chattian	Cybium, Scombridae indet.	45740	N
Scombridae	Allschwill, Switzerland	Rupelian	Sarda	Pharisat (1991)	Y
Scombridae	Boom Clay Formation, Belgium	Rupelian	Sarda, Cybium, Neocybium (Sphyraenodus, Scombramphodon)	Pharisat (1991)	Y
Scombridae	Elam, Iran	Rupelian	Grammatorcynus	Arambourg (1967)	Y
Scombridae	Entlebuch, Switzerland	Rupelian	Sarda	Pharisat (1991)	Y
Scombridae	Frauenweiler, Germany	Rupelian	Scomber, Sarda, Scomberomorus	Micklich and Parin (1996)	Y
Scombridae	Froidefontaine, France	Rupelian	Scomberomorus, Sarda (Sphyraenodus)	Pharisat (1998)	Y
Scombridae	Homoraciu, Romania	Rupelian	Scomber, Thynnus, Cybium	Pharisat (1991)	Y
Scombridae	IPM 2, Poland	Rupelian	Scomber, Sarda	Kotlarczyk et al. (2006)	Y
Scombridae	IPM 4, Poland	Rupelian	Scomber, Sarda	Kotlarczyk et al. (2006)	Y
Scombridae	IPM 4A, Poland	Rupelian	Scomber	Kotlarczyk et al. (2006)	Y
Scombridae	Istehbanât, Iran	Rupelian	Grammatorcynus, Scomber, Scomberomorus	Arambourg (1967)	Y
Scombridae	Kiscell, Hungary	Rupelian	Sarda, Gymnosarda, Cybium	Weiler (1933, 1938)	Y
Scombridae	Lasko, Slovenia	Rupelian	Scomberomorus	Andelovic (1989)	Y
Scombridae	Mainz Basin, Germany	Rupelian	Sarda, Cybium (Sphyraenodus)	Pharisat (1991)	Y
Scombridae	Piatra Neamt, Romania	Rupelian	Scomber, Gymnosarda, Thynnus, Thunnus, Pinulothunnus	Pharisat (1991)	Y
Scombridae	Planorbitella beds, Pshekha horizon, Caucasus	Rupelian	Sarda	Danil'chenko (1960); Bannikov and Parin (1996)	Y
Scombridae	Suslanesti, Romania	Rupelian	Scomber	Pharisat (1991)	Y
Scombridae	Trbovlje, Slovenia	Rupelian	Thunnus	Andelovic (1989)	Y
Scombridae	Vayres-sure-Essone, France	Rupelian	Cybium, Scombridae indet.	69805	N
Scombridae	Wiesloch, Germany	Rupelian	Sarda, Cybium (Sphyraenodus)	Pharisat (1991)	Y
Scombridae	Tullos Member, Yazoo Formation, Ouachita River, Caldwell County, Lousiana, USA	Priabonian	Scombridae indet.	75638	N
Scombridae	Kuma Horizon, Caucasus	Bartonian	Auxides, Scomberomorus, Thunnus	Bannikov and Parin (1996)	Y
Scombridae	Mangyshlak, Kazakstan	Bartonian	Sarda, Neocybium	Bannikov and Parin (1996)	Y
Scombridae	Bracklesham Beds, UK	Lutetian	Scomberomorinae	Monsch (2005)	N
Scombridae	Dabakhanian Formation, Georgia	Lutetian	Auxides	Bannikov and Parin (1996)	Y
Scombridae	Elmore Formation, Lee-on-the-Solent, UK	Lutetian	Cybium (Sphyraenodus)	41888	N
Scombridae	Kohat, Pakistan	middle Eocene	Cybium	8677	N
Scombridae	Lower Member, Barton Beds Formation, Hampshire, UK	Lutetian-Priabonian	Scomberomorus	Monsch(2005)/42636	N
Scombridae	Middle Member, Barton Beds, Hampshire, UK	Lutetian-Priabonian	Scomberomorus	Monsch (2005)/42644	N
Scombridae	Selsey Formation, L3vi-L4, Lee-on-the-Solent, UK	Lutetian	Cybium (Sphyraenodus)	41989	N
Scombridae	Selsey Formation, L5i-L5ii, Lee-on-the-Solent, UK	Lutetian	Cybium (Sphyraenodus)	41992	N
Scombridae	Selsey Formation, L6i-L6iii, Bracklesham Group, Lee-on-the-Solent, UK	Lutetian	Cybium (Sphyraenodus)	41994	N
Scombridae	Selsey Formation, L7i-L7iv, Bracklesham Group, Lee-on-the-Solent, UK	Lutetian	Cybium (Sphyraenodus)	41996	N
Scombridae	Selsey Formation, L8i-L11iii, Lee-on-the-Solent, Bracklesham Group, UK	Lutetian	Cybium (Sphyraenodus)	41998	N
Scombridae	(c. +15) +25-30, Fur Formation, Denmark	Ypresian	scombrid 1, scombrid 2, scombrid 3	Bonde (1997)	Y
Scombridae	Biar Ouled Tazi, Ouled Abdoun, Morocco	Ypresian	Cybium	Arambourg and Signeux (1954	N
Scombridae	Bolca, Italy	Ypresian	Godsilia, Pseudauxides, Thunnoscomberoides, Auxides	Monsch (2006)	Y
Scombridae	Bou Jniba, Ouled Abdoun, Morocco	Ypresian	Cybium (Sphyraenodus)	Arambourg and Signeux (1952	N
Scombridae	c, Fur Formation, Denmark	Ypresian	scombrid 3	Bonde (1997)	Y
Scombridae	Chantier B, Ouled Abdoun, Morocco	Ypresian	Cybium	Arambourg and Signeux (1953	N
Scombridae	Chichaoua, Meskala, Morocco	Ypresian	Cybium (Sphyraenodus)	Arambourg and Signeux (1956	N
Scombridae	Cimenterie de Doumar, Syria	Eocene	Aramichthys	Signeux (1959)	Y
Scombridae	Descenderie D, Ouled Abdoun, Morocco	Ypresian	Cybium (Sphyraenodus)	Arambourg and Signeux (1954	N
Scombridae	Djemaia, Ouled Abdoun, Morocco	Ypresian	Cybium (Sphyraenodus)	Arambourg and Signeux (1955	N
Scombridae	Koudiat Abbou, Ouled Abdoun, Morocco	Ypresian	Cybium	Arambourg and Signeux (1952	N
Scombridae	London Clay Formation, UK	Ypresian	Scombrinus, Scomberomorus, Gymnosarda, Eothynnus, aff. Acanthocybium, Palaeocybium (Eocoelopoma, Scombramphodon, Sphyraeneodus, Wetherellus, Woodwardella)	Monsch (2005)	Y
Scombridae	Metlaoui, Tunisia	Ypresian	Cybium	Arambourg and Signeux (1952)	N
Scombridae	Nanjemoy Formation, Pamunkey Group, Popes Creek, Maryland, USA	early Eocene	Sarda, Cybium	124192	N
Scombridae	Negative series, Fur Formation, Denmakr	Ypresian	scombrid 2, scombrid 3	Bonde (1997)	Y
Scombridae	Oued Meskoura, Ouled Abdun, Morocco	Ypresian	Cybium (Sphyraenodus)	Arambourg and Signeux (1953	N
Scombridae	Oued Ossen, Ouled Abdoun, Morocco	Ypresian	Cybium (Sphyraenodus)	Arambourg and Signeux (1952	N
Scombridae	Oued Zem, Ouled Abdoun, Morocco	Ypresian	Cybium	Arambourg and Signeux (1952	N
Scombridae	Redeyef, Tunisia	Ypresian	Cybium	Arambourg and Signeux (1952)	N
Scombridae	Sebt Touil, Ouled Abdoun, Morocco	Ypresian	Cybium	Arambourg and Signeux (1952	N
Scombridae	Striped c. + 25	Ypresian	"Cybium"	Bonde (1997)	Y
Scombridae	Tamaguelet, Mail	Ypresian	Scombridae indet.	Murray (2000)	N
Scombridae	Bou Jniba, Ouled Abdoun, Morocco	Thanetian	Cybium (Sphyraenodus)	Arambourg and Signeux (1952)	N
Scombridae	Danatinsk Suite, Turkmenistan	Thanetian-Ypresian	Auxides, Scomberomorus, Palaeothunnus (Eocoelopoma)	Bannikov and Parin (1996)	Y
Scombridae	Reading and Woolwich Formations	Thanetian-Ypresian	cf. Gymnosarda	Monsch (2005)	N
Scombridae	Orita, Gunma Prefecture, Japan	Tertiary	Scomber	Niino (1951)	Y
Scombridae	Aquia Formation, Charles County, Maryland, USA	Paleocene	Cybium	84045	N
Scombridae	Bed 12c, Landana, Cabinda	Danian	Cybium	Dartevelle and Casier (1959)	N
Scombridae	Bed 26, Landana, Cabinda	Danian	Cybium	Dartevelle and Casier (1959)	N
Scombridae	Bed 8, Landana, Cabinda	Danian	Landanichthys (Sphyraenodus)	Dartevelle and Casier (1959)	Y
Scombridae	Bed 5, Landana, Cabina	Danian	Landanichthys	Dartevelle and Casier (1959)	Y
Scombrolabracidae	Himaka Formation, Morozaki Group, Japan	middle Miocene	Scombrolabrax	Ohe (1993)	Y
Stromateidae	Zuramakent/Sakaraul horizon, Caucasus	Aqutainian-Burdigalian	Pinichthys	Bannikov and Parin (1996)	Y
Stromateidae	IPM 5, Poland	Chattian	Pinichthys	Kotlarczyk et al. (2006)	Y
Stromateidae	IPM 6, Poland	Chattian	Pinichthys	Kotlarczyk et al. (2006)	Y
Stromateidae	Frauenweiler, Germany	Rupelian	Pinichthys	Micklich and Parin (1996)	Y
Stromateidae	IPM 2, Poland	Rupelian	Pinichthys	Kotlarczyk et al. (2006)	Y
Stromateidae	North Caucasus	Rupelian	Pinichthys	Bannikov and Parin (1996)	Y
Tetragonuridae	Marecchia River, Italy	Piacenzian	Tetragonurus	Gaudant (2002)	Y
Trichiuridae	Chatham County, Georgia, USA	late Pleistocene	Trichiurus	20604	N
Trichiuridae	Annissos, Greece	Piacenzian	Lepidopus	Gaudant (2002)	Y
Trichiuridae	Marecchia River, Italy	Piacenzian	Lepidopus	Gaudant (2002)	Y
Trichiuridae	Columbares, Spain	Messinian	Lepidopus	Gaudant (2002)	Y
Trichiuridae	Contrada Bessima, Italy	Messinian	Lepidopus	Gaudant (2002)	Y
Trichiuridae	Cortijo Ruil, Nijar, Spain	Messinian	Lepidopus	Gaudant (2002)	Y
Trichiuridae	Gabbro, Italy	Messinian	Lepidopus	Gaudant (2002)	Y
Trichiuridae	Licata, Italy	Messinian	Lepidopus	Gaudant (2002)	Y
Trichiuridae	Masseria il Salto, Italy	Messinian	Lepidopus	Gaudant (2002)	Y
Trichiuridae	Mires, Greece	Messinian	Lepidopus	Gaudant (2002)	Y
Trichiuridae	Mondaino, Italy	Messinian	Lepidopus	Gaudant (2002)	Y
Trichiuridae	Pissouri, Cyprus	Messinian	Lepidopus	Gaudant (2002)	Y
Trichiuridae	Planteurs, Oran, Algeria	Messinian	Lepidopus	Gaudant (2002)	Y
Trichiuridae	Raz el Aïn, Oran, Algeria	Messinian	Lepidopus	Gaudant (2002)	Y
Trichiuridae	Cà Matterella, Italy	Tortonian	Trichiurus	Gaudant (2002)	Y
Trichiuridae	Cobatillas, Spain	Tortonian	Lepidopus	Gaudant (2002)	Y
Trichiuridae	Gavdos, Greece	Tortonian	Lepidopus	Gaudant (2002)	Y
Trichiuridae	Ierapetra, Greece	Tortonian	Lepidopus	Gaudant (2002)	Y
Trichiuridae	Lower Gatun Member, Gatun Formation, Panama	Tortonian	Trichiurus	24237	N
Trichiuridae	Bonanza site, Studienka Formation, Bratislava, Slovakia	Badenian	Trichiurus	58983	N
Trichiuridae	Torricella Peligna, Italy	Serravallian	Aphanopus, Benthodesmus, Lepidopus	Carnevale (2005)	Y
Trichiuridae	Baripada Beds, Orissa, India	middle Miocene	Trichiurus	46365	N
Trichiuridae	Yamani Formation, Morozaki Group, Japan	middle Miocene	Bethodesmus	Ohe (1993)	Y
Trichiuridae	INM 1, Poland	Burdigalian	Lepidopus	Kotlarczyk et al. (2006)	Y
Trichiuridae	Malembe Beds, Cabinda	Burdigalian	Lepidopus	Dartevelle and Casier (1959)	N
Trichiuridae	Spiralis Clays, north Caucasus, Crimea, and Azerbaijan	Burdigalian-Serravallian	Lepidopus	Bannikov and Parin (1996)	Y
Trichiuridae	Zuramakent/Sakaraul horizon, Caucasus	Aqutainian-Burdigalian	Anenchelum	Bannikov and Parin (1996)	Y
Trichiuridae	Chandler Bridge Formation, South Carolina, USA	Chattian	Trichiuridae indet.	97550	N
Trichiuridae	IPM 5, Poland	Chattian	Lepidopus	Kotlarczyk et al. (2006)	Y
Trichiuridae	IPM 6, Poland	Chattian	Lepidopus	Kotlarczyk et al. (2006)	Y
Trichiuridae	IPM 7, Poland	Chattian-Aquitanian	Lepidopus	Kotlarczyk et al. (2006)	Y
Trichiuridae	Amphisyle beds, Pshekha horizon, Caucasus	Rupelian	Lepidopus	Danil'chenko (1960)	Y
Trichiuridae	Boom Clay Formation, Belgium	Rupelian	Eutrichiurides	Pharisat (1991)	Y
Trichiuridae	Engi Slate, Switzerland	Rupelian	Lepidopus, Thrysitocephalus	Furrer and Leu (1998)	Y
Trichiuridae	Entlebuch, Switzerland	Rupelian	Lepidopus	Pharisat (1991)	Y
Trichiuridae	Frauenweiler, Germany	Rupelian	Lepidopus	Micklich and Parin (1996)	Y
Trichiuridae	Froidefontaine, France	Rupelian	Lepidopus	Pharisat (1998)	Y
Trichiuridae	Homoraciu, Romania	Rupelian	Lepidopus	Pharisat (1991)	Y
Trichiuridae	IPM 1, Poland	Rupelian	Lepidopus	Kotlarczyk et al. (2006)	Y
Trichiuridae	IPM 2, Poland	Rupelian	Lepidopus	Kotlarczyk et al. (2006)	Y
Trichiuridae	IPM 3, Poland	Rupelian	Lepidopus	Kotlarczyk et al. (2006)	Y
Trichiuridae	IPM 4, Poland	Rupelian	Lepidopus	Kotlarczyk et al. (2006)	Y
Trichiuridae	IPM 4A, Poland	Rupelian	Lepidopus	Kotlarczyk et al. (2006)	Y
Trichiuridae	Kiscell, Hungary	Rupelian	Lepidopus	Weiler (1933)	Y
Trichiuridae	Mainz Basin, Germany	Rupelian	Eutrichiurides	Pharisat (1991)	Y
Trichiuridae	Moravia	Rupelian	Lepidopus	Pharisat (1991)	Y
Trichiuridae	Mozirje, Slovenia	Rupelian	Lepidopus	Andelovic (1989)	Y
Trichiuridae	Piatra Neamt, Romania	Rupelian	Lepidopus	Pharisat (1991)	Y
Trichiuridae	Planorbitella beds, Pshekha horizon, Caucasus	Rupelian	Lepidopus	Danil'chenko (1960)	Y
Trichiuridae	Suslanesti, Romania	Rupelian	Lepidopus	Pharisat (1991)	Y
Trichiuridae	Unteren Meeresmolasse, Bavaria	Rupelian	Lepidopus	Pharisat (1991)	Y
Trichiuridae	?Gerran Member, ?Samlat Formation, El Argoub, south B1	Priabonian	Trichiurides	96686	N
Trichiuridae	?Gerran Member, ?Samlat Formation, El Argoub, south B2	Priabonian	Trichiurides	96688	N
Trichiuridae	Adaev Formation, Monata, Kazakstan	Priabonian	Trichiuridae indet.	113118	N
Trichiuridae	Jackson Group, Crow Creek, St. Francis County, Arkansas, USA	Priabonian	Trichiurus	16549	N
Trichiuridae	Tullos Member, Yazoo Formation, La Salle County, Lousiana	Priabonian	Trichiurus	55251	N
Trichiuridae	Tullos Member, Yazoo Formation, Montgomery Landing, Grant County, Lousiana, USA	Priabonian	Trichiurus	32925	N
Trichiuridae	Tullos Member, Yazoo Formation, Ouachita River, Caldwell County, Louisiana	Priabonian	Trichiurus	75638	N
Trichiuridae	Gosport Formation, Little Stave Creek, Clarke County, Alabama, USA	Bartonian	Trichiurus, Trichiurides	16848	N
Trichiuridae	Kuma Horizon, Caucasus	Bartonian	Anenchelum	Bannikov and Parin (1996)	Y
Trichiuridae	Moodys Branch Formation, Montgomery Landing, Grant County, Louisiana, USA	Bartonian	Trichiurus	3534	N
Trichiuridae	Ambrizete limestone, Angola	Lutetian	Lepidopus	Dartevelle and Casier (1959)	N
Trichiuridae	Bed 31, Landana, Cabinda	Lutetian	Trichiurus	Dartevelle and Casier (1959)	N
Trichiuridae	Dabakhanian Formation, Georgia	Lutetian	Anenchelum	Bannikov and Parin (1996)	Y
Trichiuridae	Elmore Formation, Bracklesham Group, Lee-on-the-Solent, UK	Lutetian	Trichiurides	41888	N
Trichiuridae	Ososhun, Nigeria	Lutetian	Trichiurus	Murray (2000)/77257	N
Trichiuridae	Sassa-Zao limestone, Cabinda	Lutetian	Trichiurus	Dartevelle and Casier (1959)	N
Trichiuridae	Selsey Formation, L3vi-L4, Bracklesham Group, Lee-on-the-Solent, UK	Lutetian	Trichiurus, Trichiurides	41989	N
Trichiuridae	Selsey Formation, L5i-L5ii, Bracklesham Group, Lee-on-the-Solent, UK	Lutetian	Trichiurides	41992	N
Trichiuridae	Selsey Formation, L6i-L6iii, Bracklesham Group, Lee-on-the-Solent, UK	Lutetian	Trichiurus, Trichiurides	41994	N
Trichiuridae	Selsey Formation, L7i-L7iv, Bracklesham Group, Lee-on-the-Solent, UK	Lutetian	Trichiurus, Trichiurides	41996	N
Trichiuridae	Tallahatta Formation, Monroe County, Alabama, USA	middle Eocene	Trichiurus, Trichiurides	83330	N
Trichiuridae	Tallhatta Formation, Point "A" Dam Site, Covington County, Alabama, USA	Bridgerian	Trichiurides	13346	N
Trichiuridae	Biar Ouled Tazi, Ouled Abdun, Morocco	Ypresian	Trichiurus	Arambourg and Signeux (1952)	N
Trichiuridae	Bou Jniba, Ouled Abdoun, Morocco	Ypresian	Trichiurus, Eutrichiurides	Arambourg and Signeux (1952)	N
Trichiuridae	Burnt Corn, Monroe County, Alabama, USA	Eocene	Trichiurus	83333	N
Trichiuridae	Cambay Shale Formation, Gujarat, India	Ypresian	Eutrichiurides	71438	N
Trichiuridae	Chantier A, Ouled Abdoun, Morocco	Ypresian	Trichiurus	Arambourg and Signeux (1952)	N
Trichiuridae	Chantier B, Ouled Abdoun, Morocco	Ypresian	Trichiurus, Eutrichiurides	Arambourg and Signeux (1952)	N
Trichiuridae	Chichaoua, Meskala, Morocco	Ypresian	Trichiurus	Arambourg and Signeux (1952)	N
Trichiuridae	Descenderie D, Ouled Abdoun, Morocco	Ypresian	Trichiurus	Arambourg and Signeux (1952)	N
Trichiuridae	Djairet, Ganntour, Morocco	Ypresian	Trichiurus	Arambourg and Signeux (1952)	N
Trichiuridae	Djemaia, Ouled Abdoun, Morocco	Ypresian	Trichiurus, Eutrichiurides	Arambourg and Signeux (1952)	N
Trichiuridae	El Borouj, Ouled Abdoun, Morocco	Ypresian	Trichiurus	Arambourg and Signeux (1952)	N
Trichiuridae	Imin'Tanout, Atlas Mountains, Morocco	Ypresian	Trichiurus	Arambourg and Signeux (1952)	N
Trichiuridae	Kithar Formation, Pakistan	Eocene	Eutrichiurides	79971	N
Trichiuridae	Koudiat Abbou, Ouled Abdoun, Morocco	Ypresian	Trichiurus, Eutrichiurides	Arambourg and Signeux (1952)	N
Trichiuridae	Ksibet Draben, Ouled Abdoun, Morocco	Ypresian	Trichiurus, Eutrichiurides	Arambourg and Signeux (1952)	N
Trichiuridae	Lillebaelt Clay Formation, Denmark	Ypresian-Lutetian	Eutrichiurides	Bonde (1997)	Y
Trichiuridae	London Clay Formation, Walton-on-the-Naze, UK	Ypresian	Trichiurides	38950	N
Trichiuridae	London Clay Formation, UK	Ypresian	Eutrichiurides	Monsch (2005)	Y
Trichiuridae	Louis Gentil, Ganntour, Morocco	Ypresian	Trichiurus	Arambourg and Signeux (1952)	N
Trichiuridae	Moham. Cheleuh, Ouled Abdoun, Morocco	Ypresian	Trichiurus	Arambourg and Signeux (1952)	N
Trichiuridae	Monte Solane	Ypresian	cf. Anenchelum	Zorzin et al. (2011)	Y
Trichiuridae	Oued Meskoura, Ouled Abdun, Morocco	Ypresian	Trichiurus, Eutrichiurides	Arambourg and Signeux (1952)	N
Trichiuridae	Oued Oussen, Ouled Abdun, Morocco	Ypresian	Trichiurus, Eutrichiurides	Arambourg and Signeux (1952)	N
Trichiuridae	Oued Zem, Ouled Abdoun, Morocco	Ypresian	Trichiurus, Eutrichiurides	Arambourg and Signeux (1952)	N
Trichiuridae	Point I, Bololo, Congo	Eocene-Miocene	Lepidopus	Dartevelle and Casier (1959)	N
Trichiuridae	Redeyef, Tunisia	Ypresian	Trichiurus	Arambourg and Signeux (1952)	N
Trichiuridae	Sebt Touil, Ouled Abdoun, Morocco	Ypresian	Trichiurus	Arambourg and Signeux (1952)	N
Trichiuridae	Sidi Abd el Kader, Ouled Abdoun, Morocco	Ypresian	Trichiurus	Arambourg and Signeux (1952)	N
Trichiuridae	Tamaguelet, Mail	Ypresian	Trichiurus	Murray (2000)	N
Trichiuridae	Bou Jniba, Ouled Abdoun, Morocco	Thanetian	Trichiurus, Eutrichiurides	Arambourg and Signeux (1952)	N
Trichiuridae	Khouribga, Ouled Abdoun, Morocco	Thanetian	Trichiurus, Eutrichiurides	Arambourg and Signeux (1952)	N
Trichiuridae	Koudiat Abbou, Ouled Abdoun, Morocco	Thanetian	Eutrichiurides	Arambourg and Signeux (1952)	N
Trichiuridae	Ksibet Draben, Ouled Abdoun, Morocco	Thanetian	Eutrichiurides	Arambourg and Signeux (1952)	N
Trichiuridae	Louis Gentil, Ganntour, Morocco	Thanetian	Eutrichiurides	Arambourg and Signeux (1952)	N
Trichiuridae	Moham. Cheleuh, Ouled Abdoun, Morocco	Thanetian	Eutrichiurides	Arambourg and Signeux (1952)	N
Trichiuridae	Oued Oussen, Ouled Abdoun, Morocco	Thanetian	Eutrichiurides	Arambourg and Signeux (1952)	N
Trichiuridae	Oued Zem, Ouled Abdoun, Morocco	Thanetian	Trichiurus, Eutrichiurides	Arambourg and Signeux (1952)	N
Trichiuridae	Sebt Touil, Ouled Abdoun, Morocco	Thanetian	Trichiurus, Eutrichiurides	Arambourg and Signeux (1952)	N
Trichiuridae	Bed 12c, Landana, Cabinda	Danian	Eutrichiurides	Dartevelle and Casier (1959)	N
Trichiuridae	Imin'Tanout, Atlas Mountains, Morocco	Danian	Eutrichiurides	Arambourg and Signeux (1952)	N

## Sheet: CI
	Trichiuridae	Gempylidae	Caristiidae	Icosteidae	Bramidae	Scombrolabracidae	Centrolophidae	Tetragonuridae	Chiasmodontidae	Stromateidae	Ariommatidae	Nomeidae	Pomatomidae	Arripidae	Scombridae
LAD (Ma)	2.588	5.333	7.246	0	2.588	11.62	11.62	2.588	11.62	15.97	5.333	2.588	3.6	0	0.126
FAD (Ma)	61.6	56	56	0	49.11	11.62	49.11	2.588	11.62	31.35	31.35	38	49.11	0	61.6
Duration (Ma)	59.012	50.667	48.754	0	46.522	0	37.49	0	0	15.38	26.017	35.412	45.51	0	61.474
Nhorizons	113	16	5	0	3	1	3	1	1	6	6	9	8	0	126
CI0.975	63.576	70.1262	129.856	-	296.819	-	248.728	-	-	48.1339	59.7418	58.7455	80.6855	-	63.4412
CI0.95	63.1997	67.2002	110.348	-	210.641	-	179.28	-	-	43.9703	52.6986	54.0847	73.4181	-	63.0911
CI0.5	61.9663	58.3963	65.2246	-	68.38	-	64.6389	-	-	33.637	35.2187	41.2051	53.8471	-	61.9418
CI0.025	61.6133	56.0856	56.3096	-	49.7027	-	49.5876	-	-	31.4281	31.4821	38.1122	49.2749	-	61.6125
CI0.5, 10%	65.2635	79.9625	148.246	-	241.81	-	204.399	-	-	54.2198	70.0369	70.0506	96.4811	-	65.0183
Point estimator (ML)	62.1269	59.3778	68.1885	-	72.371	-	67.855	-	-	34.426	36.5534	42.4265	55.6114	-	62.0918

## Sheet: References
Andelović, J. S. 1989 Tertiary fishes of Yugoslavia. A stratigraphic-paleontological-paleoecological study. Palaeontol. Jugoslav. 38, 1-121
Arambourg, C. 1967 Résultats scientifiques de la mission C. Arambourg en Syrie et en Iran. II. Les poissons oligocènes de l’Iran. Notes Mém. Moyen-Orient 8, 10-210.
Arambourg, C., Signeux, J. 1952 Les vertébrés fossiles des gisements de phosphates (Maroc - Algérie - Tunisie). Notes Mém. du Serv. Géolog. Maroc 92, 1-372.
Baciu, D. S., Bannikov, A. F. 2004 New stromateoid fishes (Perciformes, Stromateoidei) from the lower Oligocene of Romania. J. Ichthyol. 44, 199-207.
Baciu, D. S., Bannikov, A. F. 2003 Paucaichthys neamtensis gen. et sp. nova--the first discovery of sea breams (Bramidae) in the Oligocene of Romania. J. Ichthyol. 48, 598-602.
Bannikov, A. F. 1993 Fossil stromateoid fishes of the families Nomeidae and Ariommidae (Perciformes). Paleontol. J. 27, 108-119.
Signeux, J. 1959 Poissons de l'Éocène de la cimenterie de Doumar (Syrie). Notes Mém. Moyen-Orient 7, 241-248.
Bannikov, A. F. 2009 On early Sarmatian fishes from the Eastern Paratethys. Paleontol. J. 43, 569-573.
Bannikov, A. F. 2012 The first record of the genus Isurichthys (Perciformes, Ariommatidae) in the lower Oligocene of the northern Caucasus. Paleontol. J. 46, 171-176.
Bannikov, A. F., Parin, N. N. 1996 The list of marine fishes from Cenozoic (upper Paleocene-middle Miocene) localities in southern European Russia and adjacent countries. J. Ichthyol. 37, 133-146.
Bannikov, A.F., Tyler, J.C. 2004 A revision of the Eocene fish family Exellidae (Perciformes). Paleontol. J. 28, 128-140.
Blot, J. 1969 Les poissons fossiles du Monte Bolca. Classés jusqu’ici dans les familles des Carangidae, Menidae, Ephippidae, Scatophagidae. Studi Ricer. Giaciamen.Terz. Bolca 1, 1-525.
Bonde, N. 1999 A distinctive fish fauna in the basal ash-series of the Fur/Ølst Formation (U. Paleocene, Denmark). Aarhus Geosci. 6, 33-48.
Bonde, N., Andersen, S., Hald, N., Jakobsen, S. L. 2008 Danekræ—Danmarks bedste fossiler. Copenhagen: Gyldendal.
Carnevale, G. 2005 Fossil fishes from the Serravallian (middle Miocene) of Torricella Peligna, Italy. Palaeontogr. Ital. 91, 1-67.
Carnevale, G. 2006 A new snake mackerel from the Miocene of Algeria. Palaeontolog 49, 391-403.
Carnevale, G., Bannikov, A. F. 2006 Description of a new stromateoid fish from the Miocene of St. Eugène, Algeria. Acta Palaeontol. Pol. 51, 498-497.
Carnevale, G., Tyler, J. C. 2010 Review of the fossil pufferfish genus Archaeotetraodon (Teleostei, Tetraodontidae), with description of three new taxa from the Miocene of Italy. Geobios43, 283-304.
Carnevale, G., Bannikov, A. F., Landini, W., Sorbini, C. 2006 Volhynian (Early Sarmatian sensu lato) Fishes from Tsurevsky, North Caucasus, Russia. J. Paleontol80, 684-699.
Casier, E. 1966 Faune ichthyologique du London Clay. London: Trustees of the British Museum (Natural History), London.
Cavin, L., Forey, P. L., Lécuyer, C. 2007 Correlation between environment and Late Mesozoic ray-finned fish evolution. Palaeogeogr. Palaeocl. 245, 353-367.
Danil'chenko, P.G. 1960. Bony fishes of the Maikop deposits of the Caucsus. Trudy Paleontol. Inst. Acad. Sci. USSR 78, 1-208.
Dartevelle, E., Casier, E. 1959 Les Poissons fossiles du Bas-Congo et des régions voisines. Ann. Mus. Roy. Congo Belge A Sér. III 2, 257-568.
De Beaufort, L. F. 1926 On a collection of marine fishes from the Miocene of south Celebes. Jaarb. Mijn. Nederland. Indie 1, 113-148.
Fierstine, H. L., Huddleston, R. W.,Takeuchi, G. T. 2012 Catalog of the Neogene bony fishes of California: a systematic inventory of all published accounts. Occ. Pap. Calif. Acad. Sci. 159, 1-206.
Furrer, H., Leu, U. B. 1998 Der Landesplattenberg Engi. Forschungsgeschichte, Fossilen und Geologie. Engi, Switzerland: Siftung Landesplattenberg Engi.
Gaudant, J. 2002 La crise messinienne et ses effets sur l'ichthyofaune néogène de la Méditerranée: le témoignage des squelettes en connexion de poissons téléostéens. Geodiversitas 24, 691-710.
Gregorova, R., Schultz, O., Harzhauser, M., Kroh, A., Ćorić, S. 2009 A giant Early Miocene sunfish from the North Alpine Foreland Basin (Austria) and its implication for molid phylogeny. J. Vert. Paleontol.29, 359-371.
Kotlarczyk, J., Jerzmańska, A., Świdnicka, E., Wiszniowska, T. 2006 A framework of ichthyofaunal ecostratigraphy of the Oligocene-early Mioecen strata of the Polish Outer Carpathian Basin. Ann. Soc. Geolog. Pol. 76, 1-111.
Landini, W., Sorbini, L. 1992 Données récentes sur les téleostéens due Miocenè et du Pliocène d'Italie. Geobios M.S. 14, 151-157.
Landini, W., Sorbini, L. 1993 Biogeographic and palaeoclimatic relationships of the Middle Pliocene icthyofauna of the Samoggia Torren (Bologna, Italy). Ciênc. Tierra 12, 83-89.
Micklich, N., Parin, N. 1996 The fishfauna of Frauenweiler (middle Oligocene, Rupelian; Germany): first results of a review. Publ. Espec. Inst. Esp.Oceanogr. 21, 129-148.
Monsch, K. A. 2005 Revision of the scombroid fishes from the Cenozoic of England. Trans. Roy. Soc. Edinb. Earth Sci. 95, 445-489.
Monsch, K. A. 2006 A revision of scombroid fishes (Scombroidei, Perciformes) from the middle Eocene of Monte Bolca, Italy. Palaeontology 49, 873-888.
Murray, A. M. 2000 The Palaeozoic, Mesozoic and early Cenozoic fishes of Africa. Fish Fisher. 1, 111-145.
Niino, H. 1951 Description of some fossil fishes and prawns from Japan. J. Tokyo Univ. of Fisher. 38, 47-58.
Ohe, F. 1993 Osteichthyes. Deep fish assemblage from the Middle Miocene Morozaki Group, southern part of Chita Penninsula, Aichi Prefecture, central Japan. Fossils from the Miocene Morozaki Group (ed. Tokai Fossil Society), pp. 199-262. Nagoya, Japan: The Tokai Fossil Society, Nagoya. (In Japanese with English summary)
Ohe, F., Nishimoto, H., Okumura, Y., Azuma, Y. 1981 Fossil "Acanthocybium" sp. (Scombridae, Pisces) of the Miocene Mizunami Group, central Japan. Bull. Mizunami Fossil Mus. 8, 25-46.
Ohe, F., Taguchi, E., Okumura, Y., Nishimoto, H. 1986 A scomberoid [sic] premaxillary (Pisces; Scomberomorus sp.) from the Middle Miocene Katsuta Group, Tsuyama City, Okayama Prefecture, southwest Japan. Bull. Mizunami Fossil Mus. 13, 27-38.
Pharisat, A. 1998 Marine fish biodiversity in the Oligocene of Froidefontaine (Belfort Territory, France). Ital. J. Zool. suppl. 65, 189-191.
Prokofiev, A. M. 2002 A new genus of cutlassfish from the upper Paleocene of Turkmenistan (Scombroidei: Trichiuroidea). Zoosyst. Ross. 11, 229-233.
Purdy, R. W., Schneider, V. P., Applegate, S. P., McLellan, J. H., Meyer, R. L., Slaughter, B. H. 2001 The Neogene sharks, rays, and bony fishes from Lee Creek Mine, Aurora, North Carolina. Smithson. Contrib. Paleobiol. 90, 71-202.
Rückert-Ülkümen, N. 2009 Erstnachweis eines fossilen Verteters der Gattung Naslavcea in der Tükei: Naslavcea oengenae n. sp., Untermiozän von Hatay (östliche Paratethys). Zitteliana A 48/49, 69-74.
Signeux, J. 1959 Poissons de l'Éocène de la cimenterie de Doumar (Syrie). Notes Mém. Moyen-Orient 7, 241-248.
Tyler, J. C., Mirzaie, M., Nazemi, A. 2006 New genus and species of basal tetraodontid puffer fish from the Oligocene of Iran, related to the Zignoichthyidae (Tetraodontiformes). Boll. Mus. Civ. Stor. Nat. Verona. Geol. Paleontol. Preist. 30, 49-58.
Uyeno, T. , Sakamoto, K., Sakamoto, O. 1994 Scomberomorus chichibu, a new Miocene scombrid fish from Japan (Pisces, Perciformes). Bull. Natl Sci. Mus. Ser. C 20, 149-155.
Uyeno, T., Fuji, S. 1975 A fish fossil of the family Scombridae from a Miocene Bed in Toyama Prefecture, Japan. Bull. Natl Mus. Ser. C 1, 11-16
Weiler, W. 1933 Zwei oliogzäne Fischfaunene aus dem Königreich Ungarn. Geol. Hungar. 11, 1-54.
Weiler, W. 1938 Neue Untersuchungen an Mitteloligozanen Fischen Ungarns. Geol. Hungar.15, 1-31.
Zorzin, R., Bannikov, A. F., Fornaciari, E., Giusberti, L., Papazzoni, C. A., Roghi, G. 2011 Ill giacimento a pesci e piante fossili dell'Eocene inferiore di Monte Solane (Verona). Boll. Mus. Civ. Stor. Nat. Verona Geol. Paleontol. Preist. 35, 57-64.
